# Supplementary material for: Ferric Uptake Regulator Contributes to Pseudomonas donghuensis HYS-Induced Iron Metabolic Disruption in Caenorhabditis elegans
Source: Microorganisms. 2025 May 6;13(5):1081. doi: 10.3390/microorganisms13051081 (PMC12114261; doi:10.3390/microorganisms13051081)
Supplement: Supplementary file 1 [file microorganisms-13-01081-s001.zip]

Archive with 2 entries (2 files):
- supplementary materials of FigureS1&2.pdf
- supplementary materials of table S1-4.xlsx
