# Supplementary material for: Ferric Uptake Regulator Contributes to Pseudomonas donghuensis HYS-Induced Iron Metabolic Disruption in Caenorhabditis elegans
Source: Microorganisms. 2025 May 6;13(5):1081. doi: 10.3390/microorganisms13051081 (PMC12114261; doi:10.3390/microorganisms13051081)
Supplement: Supplementary file 1 [file microorganisms-13-01081-s001.zip › supplementary materials of table S1-4.xlsx]

## Sheet: Table. S1
Table .S1: Table of quality control statistics for transcriptome data of Caenorhabditis elegans cultured under different conditions
Sample	Raw reads	Raw bases	Clean reads	Clean bases	Error rate(%)	Q20(%)	Q30(%)	GC content(%)
C. elegans fed on HYS lawns_1	93352526	14096231426	91171280	12533282302	0.0248	98.11	94.7	46.83
C. elegans fed on HYS lawns_2	92390434	13950955534	89839118	12348623809	0.0248	98.13	94.65	46.22
C. elegans fed on HYS lawns_3	90487164	13663561764	84742086	11818043337	0.0254	97.86	94.01	46.54
C. elegans fed on OP50 lawns_1	63301140	9558472140	62891378	9278667945	0.0239	98.03	96.37	46.59
C. elegans fed on OP50 lawns_2	60298136	9105018536	59827420	8774982729	0.0244	97.76	95.94	46.49
C. elegans fed on OP50 lawns_3	69375394	10475684494	68878464	9967927434	0.0238	98.09	96.49	46.68
C. elegans fed on Δfur lawns_1	75812044	11447618644	75285472	11028561070	0.0237	98.08	96.5	46.65
C. elegans fed on Δfur lawns_2	69770962	10535415262	69209994	10148799944	0.024	97.99	96.3	46.98
C. elegans fed on Δfur lawns_3	62142128	9383461328	61710104	9084189710	0.0239	98	96.32	46.72

## Sheet: Table. S2
Table .S2: Table of quality control statistics for transcriptome data of pathogens under different conditions
Sample Name	Raw reads	Raw Bases (bp)	Raw Error Rate (%)	Raw Q20 (%)	Raw Q30 (%)	Clean Reads	Clean Bases (bp)	Clean Error Rate (%)	Clean Q20(%)	Clean Q30(%)
HYS-Colonized in C. elegans_1	93352526	14096231426	0.0267	96.98	93.04	91171280	12533282302	0.0246	98.11	94.7
HYS-Colonized in C. elegans_2	92390434	13950955534	0.0268	96.93	92.94	89839118	12348623809	0.0246	98.13	94.65
HYS-Colonized in C. elegans_3	90487164	13663561764	0.0288	95.9	91.47	84742086	11818043337	0.0252	97.86	94.01
HYS-Growth in NGM_1	24310036	3670815436	0.0239	98.3	95.48	24115392	3538591704	0.0233	98.67	96.01
HYS-Growth in NGM_2	22601160	3412775160	0.0243	98.05	95.07	22362724	3280351823	0.0235	98.56	95.78
HYS-Growth in NGM_3	21920294	3309964394	0.024	98.26	95.39	21776608	3198810247	0.0233	98.64	95.93
Δfur-Growth in NGM_1	21390254	3229928354	0.0235	98.45	95.83	21267980	3115333505	0.0229	98.82	96.35
Δfur-Growth in NGM_2	23058570	3481844070	0.0238	98.37	95.52	22904152	3382573781	0.0233	98.66	95.94
Δfur-Growth in NGM_3	23424798	3537144498	0.0234	98.52	95.95	23268366	3432058744	0.0229	98.82	96.38

## Sheet: Table .S3
Table .S3: Table of no significantly down-regulated genes were found in HYS in C. elegans
Gene_id	KO_name	FC(HYS-Colonized in C. elegans/HYS-Growth in NGM)	Log2FC(HYS-Colonized in C. elegans/HYS-Growth in NGM)	Pvalue	Padjust	Significant	Regulate	Gene Type	Biotype	HYS-Growth in NGM_1	HYS-Growth in NGM_2	HYS-Growth in NGM_3	HYS-Colonized in C. elegans_1	HYS-Colonized in C. elegans_2	HYS-Colonized in C. elegans_3	HYS-Colonized in C. elegans	HYS-Growth in NGM
UW3_RS0123890	hasF	4.507	2.17216	3.24e-13	1.06e-11	yes	up	ref_gene	mRNA	9.86	4.38	4.78	22.79	17.16	13.5	17.8167	6.34
UW3_RS0123895	hasE	4.676	2.22538	1.18e-09	2.06e-08	yes	up	ref_gene	mRNA	15.91	5.77	6.95	39.43	27.84	15.89	27.72	9.54333
UW3_RS27610	hasD	2.094	1.06651	0.000433174	0.00206591	yes	up	ref_gene	mRNA	28.5	12.75	13.98	36.33	22.23	15.33	24.63	18.41
UW3_RS0117820	comEA	2.666	1.41492	4.56e-07	4.69e-06	yes	up	ref_gene	mRNA	89.55	94.59	101.93	146.7	123.38	71.52	113.867	95.3567
UW3_RS0105455	impL	2.043	1.03068	1.82e-05	0.000129889	yes	up	ref_gene	mRNA	19.82	12.44	10.07	25.68	18.62	12.31	18.87	14.11
UW3_RS0105380	dddA	2.907	1.53928	2.13e-16	1.03e-14	yes	up	ref_gene	mRNA	8.16	7.21	6.37	17.54	13.94	10.27	13.9167	7.24667
UW3_RS0104960	gspE	2.924	1.54784	4.26e-06	3.55e-05	yes	up	ref_gene	mRNA	3.43	2.73	3.54	6.8	7.1	4.22	6.04	3.23333
UW3_RS0115515	dppF	3.647	1.86682	1.85e-05	0.000131668	yes	up	ref_gene	mRNA	15.61	8.8	14.29	51.58	31.92	9.97	31.1567	12.9
UW3_RS0116245	ddpF	2.583	1.36904	0.00414112	0.014053	yes	up	ref_gene	mRNA	3.72	2.46	2.24	4.14	4.7	3.72	4.18667	2.80667
UW3_RS0123910	prtC	1.269	0.344162	0.221637	0.345327	no	up	ref_gene	mRNA	1738.15	782.19	1395.81	1367.82	1151.8	646.52	1055.38	1305.38
UW3_RS0103900	rpoE	0.939	-0.090116	0.828681	0.887541	no	down	ref_gene	mRNA	145.12	200.64	368.08	165.37	149.79	115.49	143.55	237.947
UW3_RS0103325	sodF	1.112	0.153665	0.44421	0.580354	no	up	ref_gene	mRNA	554.36	553.43	498.53	404.86	385.15	248.76	346.257	535.44
UW3_RS0102855	algD	0.563	-0.828597	0.38069	0.515701	no	down	ref_gene	mRNA	1.04	4.3	29.54	6.31	4.88	2.81	4.66667	11.6267
UW3_RS0102850	alg8	1.301	0.379442	0.7581	0.838412	no	up	ref_gene	mRNA	0.03	0.88	4.58	1.89	1.79	1.22	1.63333	1.83
UW3_RS0102600	norR	1.516	0.600738	0.269851	0.399279	no	up	ref_gene	mRNA	6.24	12.32	23.26	13.66	15.27	12.06	13.6633	13.94
UW3_RS0102580	aer	1.825	0.867666	0.019786	0.0523372	no	up	ref_gene	mRNA	3.03	2.94	2.91	4.66	2.78	2.99	3.47667	2.96
UW3_RS0101250	katE	0.742	-0.429657	0.189968	0.309253	no	down	ref_gene	mRNA	21.25	14.65	19.09	12.12	5.72	7.78	8.54	18.33
UW3_RS0105505	gmhD	0.457	-1.12851	0.223729	0.347947	no	down	ref_gene	mRNA	4.22	6.67	2.64	2.42	2	0	1.47333	4.51
UW3_RS0105490	ompA	0.866	-0.208034	0.467491	0.60277	no	down	ref_gene	mRNA	152.74	104.05	163.73	91.58	91.62	43.93	75.71	140.173
UW3_RS0105485	egtB	1.543	0.626104	0.0882234	0.171981	no	up	ref_gene	mRNA	5.72	5.11	7.08	5.91	6.08	5.32	5.77	5.97
UW3_RS0105480	ftsX	1.256	0.328614	0.746799	0.829574	no	up	ref_gene	mRNA	1.17	1.2	1.23	1.74	1.55	0	1.09667	1.2
UW3_RS0105475	lolD	1.772	0.825116	0.16757	0.281535	no	up	ref_gene	mRNA	4.9	3.79	4.28	6.62	2.07	4.5	4.39667	4.32333
UW3_RS0105470	ppkA	1.252	0.3247	0.143632	0.250248	no	up	ref_gene	mRNA	13.37	11.24	12.14	12.81	11.32	6.47	10.2	12.25
UW3_RS0105465	stp1	0.792	-0.336291	0.337778	0.473466	no	down	ref_gene	mRNA	26.57	23.52	23.48	19.74	10.12	6.16	12.0067	24.5233
UW3_RS0105460	impM	1.709	0.772899	0.123899	0.224565	no	up	ref_gene	mRNA	10.13	9.22	7.92	11.18	12.97	3.34	9.16333	9.09
UW3_RS0105450	impK	1.376	0.460968	0.209065	0.32968	no	up	ref_gene	mRNA	14.21	7.43	7.82	10.99	10.38	4.27	8.54667	9.82
UW3_RS0105445	impJ	0.677	-0.56285	0.0562968	0.119855	no	down	ref_gene	mRNA	42.27	20.45	29.73	15.42	12.36	10.41	12.73	30.8167
UW3_RS0105440	vasD	0.675	-0.566697	0.107624	0.201015	no	down	ref_gene	mRNA	78.72	58.6	42.17	23.4	17.93	20.56	20.63	59.83
UW3_RS0105415	hcp	1.337	0.419407	0.196214	0.31588	no	up	ref_gene	mRNA	335.58	144.75	143.49	196.86	147.52	86.14	143.507	207.94
UW3_RS0105410	impF	0.894	-0.161927	0.750118	0.832493	no	down	ref_gene	mRNA	67.62	18.24	39.87	33.21	18.8	9.85	20.62	41.91
UW3_RS0105405	impG	0.529	-0.917811	0.00785871	0.0242144	no	down	ref_gene	mRNA	50.59	24.33	24.54	15.68	13.24	5.24	11.3867	33.1533
UW3_RS0105400	impH	0.936	-0.0954819	0.716194	0.81022	no	down	ref_gene	mRNA	30.13	19.07	19.55	17.48	12.58	9.22	13.0933	22.9167
UW3_RS0105395	vasG	0.77	-0.376479	0.0737621	0.148694	no	down	ref_gene	mRNA	51.49	33.63	32.27	25.82	21.26	12.09	19.7233	39.13
UW3_RS0105390	vgrG	1.319	0.399618	0.0392766	0.0915134	no	up	ref_gene	mRNA	31.85	22.66	26.71	28.87	24.16	15.98	23.0033	27.0733
UW3_RS0105350	oprD	1.788	0.838242	0.000238634	0.00123236	no	up	ref_gene	mRNA	137.64	83.03	73.93	141.13	120.09	69.68	110.3	98.2
UW3_RS0112165	hcnC	0.922	-0.116452	0.827223	0.886843	no	down	ref_gene	mRNA	22.46	5.67	7.59	11.8	5.2	3.64	6.88	11.9067
UW3_RS0112160	hcnB	0.966	-0.0500596	0.915139	0.945486	no	down	ref_gene	mRNA	29.87	7.25	13	15.04	7.78	6.9	9.90667	16.7067
UW3_RS0112155	hcnA	1.668	0.738215	0.00241055	0.00899097	no	up	ref_gene	mRNA	335.65	320.39	278.22	340.81	174.32	131.55	215.56	311.42
UW3_RS0111555	algB	0.403	-1.31241	0.0345918	0.0826044	no	down	ref_gene	mRNA	24.89	61.19	162.93	30.38	18.88	18.33	22.53	83.0033
UW3_RS0101815	lapA	0.994	-0.00907901	0.975954	0.98565	no	down	ref_gene	mRNA	34.34	20.67	31.34	26.35	23.62	9.24	19.7367	28.7833
UW3_RS26765	pilQ	1.61	0.687383	0.118848	0.21719	no	up	ref_gene	mRNA	3.92	3.15	5.21	5.21	4.55	2.84	4.2	4.09333
UW3_RS0109990	acpP	0.814	-0.296318	0.624405	0.74118	no	down	ref_gene	mRNA	39.6	50.65	54.59	20.79	14.89	7.59	14.4233	48.28
UW3_RS0107665	copA	0.798	-0.325226	0.729565	0.819631	no	down	ref_gene	mRNA	4.97	2.95	3.73	3.88	2.99	0	2.29	3.88333
UW3_RS0124050	fklB	0.82	-0.286237	0.338686	0.474347	no	down	ref_gene	mRNA	143.04	127.59	71.2	79.64	59.43	32.24	57.1033	113.943
UW3_RS0115940	pvcA	1.047	0.0658845	0.804983	0.870061	no	up	ref_gene	mRNA	53.57	53.33	33.66	39.69	27.78	23.1	30.19	46.8533
UW3_RS0100795		1.926	0.945725	3.77e-06	3.16e-05	no	up	ref_gene	mRNA	7.69	6	5.12	10.6	7.79	5.59	7.99333	6.27
UW3_RS0119635	ompA	0.378	-1.40451	0.0339025	0.081302	no	down	ref_gene	mRNA	381.35	521.53	2585.33	346.05	330.02	174.22	283.43	1162.74
UW3_RS0113725	vcaM	1.062	0.0861432	0.880913	0.923605	no	up	ref_gene	mRNA	5.03	7.23	19.28	9.11	9.34	4.6	7.68333	10.5133
UW3_RS0120040	flhF	0.714	-0.485302	0.0975589	0.186602	no	down	ref_gene	mRNA	80.04	53.45	58.78	28.72	24.06	28.44	27.0733	64.09
UW3_RS0120130	ccmC	1.422	0.508177	0.306685	0.440324	no	up	ref_gene	mRNA	8.3	4.66	5.3	5.59	5.78	3.29	4.88667	6.08667
UW3_RS0120190	fkbP	0.639	-0.646138	0.270034	0.399317	no	down	ref_gene	mRNA	34.04	32.5	25.97	8.95	7.23	7.2	7.79333	30.8367
UW3_RS0118505	mcp	0.948	-0.076741	0.785881	0.857629	no	down	ref_gene	mRNA	48.01	29.94	25.85	33.87	16.36	13.71	21.3133	34.6
UW3_RS0124720	fecR	1.176	0.233556	0.299088	0.431856	no	up	ref_gene	mRNA	100.66	88.5	77.06	102.51	58.73	39.48	66.9067	88.74
UW3_RS0121360	hpaB	0.688	-0.538638	0.0743813	0.149586	no	down	ref_gene	mRNA	222.88	110.75	104.99	84.24	75.49	33.77	64.5	146.207
UW3_RS0121345	emrA	0.629	-0.669445	0.0892247	0.173667	no	down	ref_gene	mRNA	140.3	44.08	53.52	38.31	34.59	17.24	30.0467	79.3
UW3_RS0121340	emrB	0.879	-0.185519	0.728083	0.818389	no	down	ref_gene	mRNA	71.43	13.74	17.48	27.45	18.47	9.43	18.45	34.2167
UW3_RS26670	fimC	1.405	0.490864	0.0553551	0.118595	no	up	ref_gene	mRNA	39.39	33.11	33.45	41.41	23.34	23.66	29.47	35.3167
UW3_RS0108075	fimD	1.138	0.186038	0.473842	0.60849	no	up	ref_gene	mRNA	12.12	10.6	10.34	9.16	9.9	5.36	8.14	11.02
UW3_RS0108540	norR	0.747	-0.420073	0.254021	0.383217	no	down	ref_gene	mRNA	12.53	8.1	6.3	5.14	3.42	3.73	4.09667	8.97667
UW3_RS0100090		0.706	-0.501738	0.0722112	0.146205	no	down	ref_gene	mRNA	20.04	12.61	12.65	9.21	5.32	5.67	6.73333	15.1
UW3_RS0100365		0.789	-0.342272	0.175313	0.291622	no	down	ref_gene	mRNA	43.05	45.1	50.38	31.47	25.88	15.24	24.1967	46.1767
UW3_RS0125515	ugd	0.785	-0.348792	0.157191	0.267995	no	down	ref_gene	mRNA	62.85	52.2	70.26	41.1	33.26	19.88	31.4133	61.77
UW3_RS0125510	cap1J	0.62	-0.68996	0.0624934	0.130465	no	down	ref_gene	mRNA	21.87	23.71	33.12	16.21	8.71	6.95	10.6233	26.2333
UW3_RS0120640	rpe	2.134	1.09346	0.0190424	0.0509535	no	up	ref_gene	mRNA	27.3	8.86	10.89	26.27	21.19	9.55	19.0033	15.6833
UW3_RS0116205	gerE	1.12	0.163931	0.674926	0.779075	no	up	ref_gene	mRNA	18	21.76	12.16	14.96	11.18	7.9	11.3467	17.3067
UW3_RS0116320	mexE1	0.905	-0.143253	0.776631	0.852188	no	down	ref_gene	mRNA	3.57	4.6	3.78	2.25	2.76	1.71	2.24	3.98333
UW3_RS0116325	mexF2	1.653	0.724891	0.0500559	0.109881	no	up	ref_gene	mRNA	2.16	1.6	1.73	3.21	1.42	1.48	2.03667	1.83
UW3_RS0117230	galU	0.769	-0.37867	0.508722	0.638947	no	down	ref_gene	mRNA	93.78	216.95	496.68	136.3	138.55	112.46	129.103	269.137
UW3_RS0117280	csrA	0.531	-0.912315	0.0491799	0.108257	no	down	ref_gene	mRNA	263.96	418.51	802.42	168.78	164.29	113.71	148.927	494.963

## Sheet: Table. S4
Table .S4: Table of primers used for gene knockouts
Primer_name	Primer_sequence	description
fur_up_F	GCTCTAGACGGGCTAACCGTGGTATC	Amplification of the upstream homology arm of fur
fur_up_R	CGGGATCCCTGCTCGGTAGAGTCGAG
fur_down_F	CGGGATCCAGTACTGAAGGCGACCCT	Amplification of the downstream homology arm of fur
fur_down_R	CGGAATTCAGCAGCGACGAACTGCAA
fur_wai_F	TGGTGGATCCCAAGGAGGTGC	Detection of gene length to determine fur successful knockout
fur_wai_R	AGCTCGAAGAGCGCCTCGATA
gspE_up_F	ggccagtgccaagcttTCGACAACGTGTATGG	Amplification of the upstream homology arm of gspE
gspE_up_R	GACCAACCCCAATGAAGATAGACAACCGAGGCCGAAG
gspE_down_F	CTTCGGCCTCGGTTGTCTATCTTCATTGGGGTTGGTC	Amplification of the downstream homology arm of gspE
gspE_down_R	acagctatgaccatgattacgaattcCTCGCTATGCATG
gspE_wai_F	CTTTATCGCGGCCGGAACGAGC	Detection of gene length to determine gspE successful knockout
gspE_wai_R	GCGCAAGTAAGGCTCAAGGCAGTACCG
dddA_up_F	gccagtgccaagcttATGATACGTCAGCGGC	Amplification of the upstream homology arm of dddA
dddA_up_R	AGGGTTTAAGCAGTTTATGCGATTTCCTCAATGAGAAACCCAGG
dddA_down_F	CCTGGGTTTCTCATTGAGGAAATCGCATAAACTGCTTAAACCCT	Amplification of the downstream homology arm of dddA
dddA_down_R	tgaccatgattacgaattcAGGCACCATCGATGGCG
dddA_wai_F	CTGCTTTTCGGAAACGAACAACACCACGTTCA	Detection of gene length to determine dddA successful knockout
dddA_wai_R	CAAAGGCGGCACGCCAGCCAAC
